# Supplementary material for: Barriers and facilitators to implementation of evidence-based task-sharing mental health interventions in low- and middle-income countries: a systematic review using implementation science frameworks
Source: Implement Sci. 2022 Jan 12;17:4. doi: 10.1186/s13012-021-01179-z (PMC8756725; doi:10.1186/s13012-021-01179-z)
Supplement: Supplementary file 1 — Additional file 1: A. Barriers and facilitators to implementation of evidence-based task-sharing mental health interventions in low- and middle-income countries: A systematic review using implementation science frameworks: PRISMA Checklist. B. Barriers and facilitators to implementation of evidence-based task-sharing mental health interventions in low- and middle-income countries: A systematic review using implementation science frameworks: Search Syntax. C. Barriers and facilitators to implementation of evidence-based task-sharing mental health interventions in low- and middle-income countries: A systematic review using implementation science frameworks: Quality Assessment Information by Study Type. [file 13012_2021_1179_MOESM1_ESM.zip]

Archive with 3 entries (3 files):
- EBP_TSMH SysRev AddFile 1A PRISMA-2009-Checklist v2.08R4.docx
- EBP_TSMH SysRev AddFile 1B Search SyntaxR4.docx
- EBP_TSMH SysRev AddFile 1C Quality AssessmentR4.docx
